# Supplementary material for: Mechanical behaviors of hydrate-bearing sediment with different cementation spatial distributions at microscales
Source: iScience. 2021 Apr 16;24(5):102448. doi: 10.1016/j.isci.2021.102448 (PMC8169796; doi:10.1016/j.isci.2021.102448)
Supplement: Table S1. Datasets of pore space radii distributions, related to the figure 1E [file mmc1.xlsx]

## Sheet: Sheet1
Radii of pore space	Distribution frequency	Distribution frequency
0	0	0
10	0.03277	0.04909
30	0.06937	0.08902
50	0.09289	0.11076
70	0.10287	0.11442
90	0.14102	0.15149
110	0.09856	0.10798
130	0.11475	0.11679
150	0.09616	0.08935
170	0.06795	0.05667
190	0.06226	0.04685
210	0.04181	0.02729
230	0.02972	0.01782
250	0.01904	0.01003
270	0.01326	0.00586
290	0.00726	0.00361
310	0.00392	0.00148
330	0.00238	0.000833589
350	0.00155	0.000426816
370	0.00101	0.000101708
390	0.000809345	9.17116e-05
410	0.000362922	4.71919e-05
430	0.00025745	3.33919e-05
450	3.36234e-05	1.49324e-05
470	1.10078e-05	0
