# Supplementary material for: Mechanical behaviors of hydrate-bearing sediment with different cementation spatial distributions at microscales
Source: iScience. 2021 Apr 16;24(5):102448. doi: 10.1016/j.isci.2021.102448 (PMC8169796; doi:10.1016/j.isci.2021.102448)
Supplement: Table S2. Datasets of the stress-strain relationships,related to the figure 2 [file mmc2.xlsx]

## Sheet: Sheet1
Axial strain	Deviator stress	Deviator stress
0	0	0
0.2	513.188	613.688
0.4	840.438	855.25
0.6	944.562	1104.56
0.8	1152.81	1238.44
0.95	847	1327
1	245	732
1.05	914	1383.88
1.2	1294.12	1483.88
1.4	1279.25	1483.88
1.6	1316.44	1521.06
1.8	1420.56	1558.25
1.95	1204	1513
2	490	948
2.05	1212	1647
2.2	1517.25	1677.25
2.4	1554.44	1625.19
2.6	1569.31	1654.94
2.8	1547	1588
2.95	1316	1588
3	721	1052
3.05	1331	1729
3.2	1666	1684.69
3.4	1651.12	1707
3.6	1636.25	1707
3.8	1636.25	1699.56
3.95	1636.25	1662
4	1115	1133
4.05	1710	1766
4.2	1732.94	1818.56
4.4	1718.06	1751.62
4.6	1732.94	1721.88
4.8	1680.88	1759.06
5	1695.75	1759.06
5.2	1695.75	1699.56
5.4	1688.31	1766.5
5.6	1673.44	1766.5
5.8	1666	1803.69
6	1606.5	1736.75
6.2	1613.94	1773.94
6.4	1628.81	1803.69
6.6	1658.56	1811.12
6.8	1658.56	1803.69
6.95	1368.5	1766
7	1071	1231
7.05	1368.5	1900.62
7.2	1747.81	1870.62
7.4	1658.56	1892.94
7.6	1732.94	1885.5
7.8	1732.94	1818.56
8	1718.06	1826
8.2	1695.75	1870.62
8.4	1732.94	1796.25
8.6	1680.88	1811.12
8.8	1666	1811.12
9	1651.12	1781.38
9.2	1658.56	1833.44
9.4	1688.31	1848.31
9.6	1688.31	1833.44
9.8	1651.12	1818.56
9.95	1613.94	1833.44
10	1123	1327
10.05	1613.94	1947.56
10.2	1710.62	1937.56
10.4	1628.81	1907.81
10.6	1636.25	1848.31
10.8	1584.19	1833.44
11	1524.69	1826
11.2	1509.81	1818.56
11.4	1524.69	1833.44
11.6	1584.19	1721.88
11.8	1554.44	1773.94
12	1547	1729.31
12.2	1465.19	1699.56
12.4	1547	1692.12
12.6	1532.12	1669.81
12.8	1554.44	1684.69
12.95	1554.44	1714
13	1110	1193
13.05	1554.44	1761.38
13.2	1517.25	1781.38
13.4	1561.88	1707
13.6	1628.81	1721.88
13.8	1621.38	1677.25
14	1673.44	1625.19
14.2	1628.81	1707
14.4	1666	1669.81
14.6	1651.12	1699.56
14.8	1636.25	1640.06
15	1628.81	1632.62
15.2	1673.44	1573.12
15.4	1599.06	1662.38
15.6	1517.25	1602.88
15.8	1561.88	1573.12
16	1599.06	1625.62
