# Supplementary material for: Mechanical behaviors of hydrate-bearing sediment with different cementation spatial distributions at microscales
Source: iScience. 2021 Apr 16;24(5):102448. doi: 10.1016/j.isci.2021.102448 (PMC8169796; doi:10.1016/j.isci.2021.102448)
Supplement: Table S3. Datasets of the hydrate particle number and average size evolution,related to the figure 5 [file mmc3.xlsx]

## Sheet: Sheet1
Axial strain	Total number of hydrate particles	Total number of hydrate particles	Average size of hydrate particles	Average size of hydrate particles
0	2159	3134	0.7127	0.48271
1	2245	3141	0.67875	0.47824
2	2356	3149	0.64276	0.47744
3	2506	3236	0.59401	0.46312
4	2661	3263	0.55684	0.45756
7	3158	3462	0.45427	0.41999
10	3618	3767	0.37523	0.37693
13	4591	3952	0.29082	0.36806
16	4809	4240	0.26819	0.32615
