# Supplementary material for: Mechanical behaviors of hydrate-bearing sediment with different cementation spatial distributions at microscales
Source: iScience. 2021 Apr 16;24(5):102448. doi: 10.1016/j.isci.2021.102448 (PMC8169796; doi:10.1016/j.isci.2021.102448)
Supplement: Table S4. Datasets of PNM parameter evolution,related to the figure 7 [file mmc4.xlsx]

## Sheet: Sheet1
Axial strain	Total number of pores	Total number of pores	Total number of throats	Total number of throats	Average equivalent diameter of pores	Average equivalent diameter of pores	Average equivalent diameter of throats	Average equivalent diameter of throats
0	1189	1840	1976	2221	0.84193	0.63133	0.45161	0.38502
1	1220	1905	1955	2064	0.82419	0.62182	0.44644	0.39097
2	1287	1903	1924	2068	0.80066	0.61767	0.43791	0.38075
3	1323	1938	1920	1999	0.79607	0.60369	0.44674	0.38627
4	1372	2100	1916	1986	0.76019	0.58244	0.44775	0.39108
7	1499	2460	1715	1955	0.69744	0.52232	0.48067	0.40251
10	1722	2789	1730	1941	0.645	0.48912	0.49731	0.41376
13	2114	3027	1753	1930	0.56482	0.42069	0.46694	0.41851
16	2233	3212	1756	1918	0.54266	0.40928	0.5009	0.43576
--		--
--		--
--		--
--
--
--
--
--
--
--
--
--
--
--
--
--
--
--
--
--
--
--
--
--
--
--
--
--
--
--
--
--
--
