# Supplementary material for: Mechanical behaviors of hydrate-bearing sediment with different cementation spatial distributions at microscales
Source: iScience. 2021 Apr 16;24(5):102448. doi: 10.1016/j.isci.2021.102448 (PMC8169796; doi:10.1016/j.isci.2021.102448)
Supplement: Table S5. Datasets of the hydrate-sand interfacial area evolution,related to the figure 8 [file mmc5.xlsx]

## Sheet: Sheet1
Effective mean principal stress	Hydrate-sand interfacial area	Hydrate-sand interfacial area
1500	58.5922	--
2076.41	59.3359	--
2210.28	60.2565	--
2273.5	61.25	--
2318.12	63.5323	--
2329.28	68.6156	--
2325.56	74.499	--
2277.22	78.4647	--
2280.94	78.558	--
1500		68.291
2163.5		68.6613
2323.5		70.1424
2347		71.1248
2355		71.912
2405		75.2605
2416.5		78.9951
2357		82.59
2312.81		83.69
